# Supplementary material for: Generation of a p21 Reporter Mouse and Its Use to Identify and Eliminate p21high Cells In Vivo
Source: Int J Mol Sci. 2023 Mar 14;24(6):5565. doi: 10.3390/ijms24065565 (PMC10051249; doi:10.3390/ijms24065565)
Supplement: Supplementary file 1 [file ijms-24-05565-s001.zip]

Archive with 1 entries (1 files):
- ijms-2204474-supplementary.pdf
